# Supplementary material for: Meta-analysis of MitraClip and PASCAL for transcatheter mitral edge-to-edge repair
Source: J Cardiothorac Surg. 2025 Jan 3;20:3. doi: 10.1186/s13019-024-03218-4 (PMC11697868; doi:10.1186/s13019-024-03218-4)
Supplement: Supplementary file 3 — Additional file 3. [file 13019_2024_3218_MOESM3_ESM.xlsx]

## Sheet: Supplementary table 2
ID	Domain 1. Randomization process					Domain 2. Deviations from intended interventions									Domain 3. Mising outcome data						Domain 4. Measurement of the outcome							Domain 5. Selection of the reported result					Domain 6. Overall Bias
	1.1	1.2	1.3	1.0 Algorithm result	1.0 Assessor's Judgement	2.1	2.2	2.3	2.4	2.5	2.6	2.7	2.0 Algorithm result	2.0 Assessor's Judgement	3.1	3.2	3.3	3.4	3.0 Algorithm result	3.0 Assessor's judgement	4.1	4.2	4.3	4.4	4.5	4.0 Algorithm result	4.0 Assessor's Judgement	5.1	5.2	5.3	5.0 Algorithm result	5.0 Assessor's Judgement	Algorithm's overall Judgement	Assessor's overall Judgement
Lim et al. 2022	NI	NI	N	Some concerns	Some concerns	NI	NI	N	NA	NA	Y	NA	Some concerns	Some concerns	Y	NA	NA	NA	Low	Low	N	N	NA	NA	NA	Low	Low	Y	N	N	Low	Low	High	High
